# Supplementary material for: One-Dimensional Croconate-Based Fe-CP as a High-Performance Anode Material for Lithium–Ion Batteries
Source: Polymers (Basel). 2023 Sep 11;15(18):3728. doi: 10.3390/polym15183728 (PMC10535239; doi:10.3390/polym15183728)
Supplement: Supplementary file 1 [file polymers-15-03728-s001.zip]

Archive with 1 entries (1 files):
- polymers-2561865-supplementary.pdf
